# Supplementary material for: GnRHa Triggering Versus hCG Triggering in PCOS Patients Who Undergo Fresh or FET Cycles: Is the King Fake or Real?
Source: Medicina (Kaunas). 2025 Dec 11;61(12):2195. doi: 10.3390/medicina61122195 (PMC12734809; doi:10.3390/medicina61122195)
Supplement: Supplementary file 1 [file medicina-61-02195-s001.zip]

Archive with 1 entries (1 files):
- medicina-3980359-supplementary.pdf
